# Supplementary material for: Antimicrobial Biosynthetic Potential and Phylogenetic Analysis of Culturable Bacteria Associated with the Sponge Ophlitaspongia sp. from the Yellow Sea, China
Source: Mar Drugs. 2022 Sep 21;20(10):588. doi: 10.3390/md20100588 (PMC9605435; doi:10.3390/md20100588)
Supplement: Supplementary file 1 [file marinedrugs-20-00588-s001.zip]

Archive with 1 entries (1 files):
- marinedrugs-1868281-supplementary.pdf
